# Supplementary material for: The Complete Mitochondrial Genome of Conopomorpha sinensis (Lepidoptera: Gracillariidae) Sample from Taiwan
Source: Genes (Basel). 2026 May 21;17(5):594. doi: 10.3390/genes17050594 (PMC13205447; doi:10.3390/genes17050594)
Supplement: Supplementary file 1 [file genes-17-00594-s001.zip]

Archive with 3 entries (3 files):
- Supplementary Figure S2.tiff
- Supplementary Tables S1–S3.xlsx
- Supplementary Figure S1.tif
