# Supplementary material for: The Complete Mitochondrial Genome of Conopomorpha sinensis (Lepidoptera: Gracillariidae) Sample from Taiwan
Source: Genes (Basel). 2026 May 21;17(5):594. doi: 10.3390/genes17050594 (PMC13205447; doi:10.3390/genes17050594)
Supplement: Supplementary file 1 [file genes-17-00594-s001.zip › Supplementary Tables S1–S3.xlsx]

## Sheet: Supplementary Table S1
Supplementary Table S1. The cytochrome c oxidase subunit 1 gene sequences are used for phylogeny reconstruction.
No.	Accession No.	Sampling Location	Species	Reference
1	PV603655	Taiwan	Conopomorpha sinensis	This study
2	MW259985.1	Papua New Guinea	Conopomorpha cramerella	[38]
3	KY323290.1	Papua New Guinea	Conopomorpha cramerella	[39]
4	KY323244.1	Papua New Guinea	Conopomorpha sp.	[39]
5	KY323139.1	Papua New Guinea	Conopomorpha sp.	[39]
6	KF392883.1	Australia	Conopomorpha heliopla	[33]
7	MW378300.1	Papua New Guinea	Conopomorpha cramerella	[40]
8	MW378285.1	Papua New Guinea	Conopomorpha cramerella	[40]
9	MW378131.1	Papua New Guinea	Conopomorpha sp.	[40]
10	MW403485.1	Papua New Guinea	Conopomorpha cramerella	-
11	MW403484.1	Papua New Guinea	Conopomorpha cramerella	-
12	KX150518.1	India	Conopomorpha litchiella	[34]
13	KX150510.1	India	Conopomorpha sinensis	[34]
14	GU816414.1	Vietnam	Conopomorpha litchiella	[35]
15	GU816413.1	Malaysia	Conopomorpha cramerella	[35]
16	OK310517.1	China	Conopomorpha sinensis	[3]
17	OR751534.1	India	Conopomorpha sinensis	-
18	OR751532.1	India	Conopomorpha sinensis	-
19	OR751529.1	India	Conopomorpha sinensis	-
20	PV952703.1	India	Conopomorpha sinensis	-
21	KJ657670.1	USA	Conopomorpha cramerella	[34]
22	HQ824811.1	Taiwan	Conopomorpha sinensis	[36]
23	HQ824810.1	Taiwan	Conopomorpha sinensis	[36]
24	EU644601.1	Malay Archipelago and Papua New Guinea	Conopomorpha cramerella	[37]
25	EU644573.1	Malay Archipelago and Papua New Guinea	Conopomorpha cramerella	[37]
26	KU578041.1	India	Conopomorpha sinensis	-
3. Chang, H.; Guo, J.; Li, M.; Gao, Y.; Wang, S.; Wang, X.; Liu, Y. Comparative genome and phylogenetic analysis revealed the complex mitochondrial genome and phylogenetic position of Conopomorpha sinensis Bradley. Sci. Rep. 2023, 13, 4989
33. Hebert, P.D.; Dewaard, J.R.; Zakharov, E.V.; Prosser, S.W.; Sones, J.E.; McKeown, J.T.; Mantle, B.; La Salle, J. A DNA ‘Barcode Blitz’: Rapid digitization and sequencing of a natural history collection. PLoS ONE 2013, 8, e68535
34. Srivastava, K.; Choudhary, J.; Patel, R.; Reddy, P.; Nath, V. Identification and phylogenetic analysis of fruit borer species of litchi using DNA barcode sequences. Indian J. Hortic. 2018, 75, 415–422
35. Kawakita, A.; Okamoto, T.; Goto, R.; Kato, M. Mutualism favours higher host specificity than does antagonism in plant–herbivore interaction. Proc. R. Soc. B Biol. Sci. 2010, 277, 2765–2774
36. Valenzuela, I.; Lambert, S.; Hamilton, A.J.; Roush, R.T. Molecular diagnostics of Conopomorpha cramerella (Snellen) (Lepidoptera: Gracillaridae). Agric. For. Entomol. 2022, 24, 540–547
37. Shapiro, L.H.; Scheffer, S.J.; Maisin, N.; Lambert, S.; Purung, H.B.; Sulistyowati, E.; Vega, F.E.; Gende, P.; Laup, S.; Rosmana, A. Conopomorpha cramerella (Lepidoptera: Gracillariidae) in the Malay Archipelago: Genetic signature of a bottlenecked population? Ann. Entomol. Soc. Am. 2008, 101, 930–938
38. Li, X.; St Laurent, R.; Earl, C.; Doorenweerd, C.; van Nieukerken, E.J.; Davis, D.R.; Johns, C.A.; Kawakita, A.; Kobayashi, S.; Zwick, A. Phylogeny of gracillariid leaf-mining moths: Evolution of larval behaviour inferred from phylogenomic and Sanger data. Cladistics 2022, 38, 277–300
39. Sam, K.; Ctvrtecka, R.; Miller, S.E.; Rosati, M.E.; Molem, K.; Damas, K.; Gewa, B.; Novotny, V. Low host specificity and abundance of frugivorous lepidoptera in the lowland rain forests of Papua New Guinea. PLoS ONE 2017, 12, e0171843
40. Gopurenko, D.; Gillespie, P.S.; Minana, R.; Reynolds, O.L. DNA barcode identification of Conopomorpha cramerella (Snellen, 1904)(Lepidoptera: Gracillariidae) and other moths affecting cacao in Papua New Guinea. Austral Entomol. 2021, 60, 598–609

## Sheet: Supplementary Table S2
Supplementary Table S2. The mitogenomes are used for phylogeny reconstruction.
No.	Accession No.	Species	Family	Superfamily	Reference
1	PV603655	Conopomorpha sinensis	Gracillariidae	Tineoidea	This study
2	OK310517	Conopomorpha sinensis	Gracillariidae	Tineoidea	[3]
3	KJ508042	Cameraria ohridella	Gracillariidae	Tineoidea	[19]
4	KJ508048	Phyllonorycter froelichiella	Gracillariidae	Tineoidea	[19]
5	KJ508044	Phyllonorycter platani	Gracillariidae	Tineoidea	[19]
6	MK956103	Gibbovalva kobusi	Gracillariidae	Tineoidea	[22]
7	MK541932	Caloptilia theivora	Gracillariidae	Tineoidea	[23]
8	MN792920	Phyllocnistis citrella	Gracillariidae	Tineoidea	[26]
9	MT611524	Corythoxestis sunosei	Gracillariidae	Tineoidea	[27]
10	OM287125	Phyllonorycter ringoniella	Gracillariidae	Tineoidea	[30]
11	MK466350	Kozhantshikovia vernalis	Psychidae	Tineoidea	-
12	KY856825	Mahasena oolona	Psychidae	Tineoidea	[20]
13	MH574939	Eumeta variegata	Psychidae	Tineoidea	[21]
14	MK890245	Dahlica ochrostigma	Psychidae	Tineoidea	[24]
15	MT883999	Acanthopsyche nigraplaga	Psychidae	Tineoidea	[29]
16	KJ508045	Tineola bisselliella	Tineidae	Tineoidea	[19]
17	MH823253	Amorophaga japonica	Tineidae	Tineoidea	[25]
18	MH992770	Monopis longella	Tineidae	Tineoidea	[28]
19	OU342629	Tinea semifulvella	Tineidae	Tineoidea	[31]	no annotation
20	MN413148	Eudarcia gwangneungensis	Meessiidae	Tineoidea	[32]
21	AF149768	Bombyx mori	Bombycidae	Bombycoidea	[18]

## Sheet: Supplementary Table S3
Supplementary Table S3. Distribution of nucleotide substitutions (SNPs) and structural variations (indels) across genomic regions.
Genomic Region	SNPs*	Indels￡	Total Variants
PCGs	0	4	4
tRNA	1	7	8
rRNA	0	1	1
Control Region	1	206	207
Intergenic	0	10	10
Total	2	228	230
*SNP= single nucleotide polymorphisms
￡Indel= "insertion" and "deletion"
